# Supplementary material for: lncRNA Sequencing Reveals Neurodegeneration-Associated FUS Mutations Alter Transcriptional Landscape of iPS Cells That Persists in Motor Neurons
Source: Cells. 2023 Oct 16;12(20):2461. doi: 10.3390/cells12202461 (PMC10604943; doi:10.3390/cells12202461)
Supplement: Supplementary file 1 [file cells-12-02461-s001.zip]

Archive with 1 entries (1 files):
- cells-2645572-supplementary.pdf
